# Supplementary material for: Progesterone Enhances Niraparib Efficacy in Ovarian Cancer by Promoting Palmitoleic-Acid-Mediated Ferroptosis
Source: Research (Wash D C). 2024 May 24;7:0371. doi: 10.34133/research.0371 (PMC11116976; doi:10.34133/research.0371)
Supplement: Supplementary 1 — Figs. S1 to S4 Tables S1 and S2 [file research.0371.f1.zip]

Archive with 7 entries (7 files):
- Supplemental WB raw data.pdf
- Supplementary Figure 1.TIF
- Supplementary Figure 2.TIF
- Supplementary Figure 3.TIF
- Supplementary Figure 4.TIF
- Supplementary Table1.docx
- Supplementary Table2.docx
